# Supplementary material for: Quality Characteristics and Volatile Components of Chili Oil Prepared from the Combination of Shuanla and Erjingtiao Peppers
Source: Molecules. 2024 Dec 6;29(23):5767. doi: 10.3390/molecules29235767 (PMC11643616; doi:10.3390/molecules29235767)
Supplement: Supplementary file 1 [file molecules-29-05767-s001.zip]

Archive with 1 entries (1 files):
- molecules-3302294-supplementary.pdf
